# Supplementary material for: Bacterial evolution in PCD and CF patients follows the same mutational steps
Source: Sci Rep. 2016 Jun 28;6:28732. doi: 10.1038/srep28732 (PMC4923847; doi:10.1038/srep28732)
Supplement: Supplementary Table S1 [file srep28732-s2.xls]

## Sheet: Sheet1
Supplementary Table S1
Information on sampling date, patient origin, number of reads, average coverage of the PAO1 genome, and accession numbers of sequences.
Patient	Date of isolation	Sequence ID	Reads	Average fold genomic coverage	Short Read Archive (SRA) accession number
P06	2012-03-07	PCD-01	1715349	65.3607	ERS1014363
P12	2011-01-06	PCD-02	2103545	60.3867	ERS1014364
P08	2009-01-16	PCD-03	2051130	78.977	ERS1014365
P09	2009-10-15	PCD-04	1908596	84.763	ERS1014366
P02	2009-08-30	PCD-05	1988938	55.0394	ERS1014367
P04	2009-02-01	PCD-06	1798604	70.9729	ERS1014368
P09	2012-04-18	PCD-07	1725210	63.1277	ERS1014369
P05	2011-08-28	PCD-08	1506259	58.3925	ERS1014370
P10	2011-10-17	PCD-09	1251910	52.5717	ERS1014371
P09	2012-04-18	PCD-10	1589497	47.9705	ERS1014372
P04	2009-02-01	PCD-11	1657896	66.783	ERS1014373
P12	2012-01-06	PCD-12	1587028	69.9778	ERS1014374
P05	2013-08-23	PCD-13	1793093	53.3096	ERS1014375
P01	2011-01-10	PCD-14	1692714	62.4677	ERS1014376
P09	2010-11-26	PCD-15	1655621	62.8458	ERS1014377
P03	2010-10-26	PCD-16	1325964	51.5948	ERS1014378
P03	2011-02-22	PCD-17	1515600	62.9895	ERS1014379
P03	2010-10-26	PCD-18	1702936	53.9141	ERS1014380
P10	2012-03-26	PCD-19	1565012	60.5559	ERS1014381
P04	2011-12-07	PCD-20	1726173	77.1388	ERS1014382
P11	2010-11-18	PCD-21	3140054	70.48	ERS1014383
P01	2012-01-16	PCD-22	1696776	59.3235	ERS1014384
P03	2012-03-07	PCD-23	1738328	57.8625	ERS1014385
P04	2011-12-07	PCD-24	1542407	59.6705	ERS1014386
P01	2014-01-20	PCD-25	1638202	59.6865	ERS1014387
P02	2011-01-16	PCD-26	1815198	33.4536	ERS1014388
P04	2012-08-20	PCD-27	1733148	64.458	ERS1014389
P12	2009-01-21	PCD-28	1629135	72.8355	ERS1014390
P07	2012-03-28	PCD-29	1910937	35.824	ERS1014391
P11	2012-07-02	PCD-30	1782985	64.8465	ERS1014392
P06	2011-10-26	PCD-31	1496974	45.7138	ERS1014393
P05	2012-01-11	PCD-32	1339813	50.0906	ERS1014394
P07	2010-02-22	PCD-33	1320657	49.4522	ERS1014395
P06	2012-02-28	PCD-34	1392915	33.2792	ERS1014396
P08	2012-02-19	PCD-35	1298144	47.3736	ERS1014397
