# Supplementary material for: Bacterial evolution in PCD and CF patients follows the same mutational steps
Source: Sci Rep. 2016 Jun 28;6:28732. doi: 10.1038/srep28732 (PMC4923847; doi:10.1038/srep28732)
Supplement: Supplementary Table S2 [file srep28732-s3.xls]

## Sheet: Ark1
Supplementary Table S2
Distance (number of SNPs) between initial isolates of shared clone types, from both PCD and CF patients.
DK06	Patient	P44F5	P21F4	P99F4	P77F4
Patient	Isolate 	35	294	390	398
P1	PCD-25	1322	102	109	102
DK08	Patient	P88M4	P73M4
Patient	Isolate 	66	351
P08	PCD-03	534	220
DK19	Patient	P41M3	P70F4	P72F4	P55M4
Patient	Isolate 	156	338	346	415
P2	PCD-05	68	509	573	575
DK21	Patient	P22M4
Patient	Isolate 	182
P06	PCD-01	107
DK51	Patient	P99F4
Patient	Isolate 	388
P05	PCD-08	165
DK60	Patient	P07
Patient	Isolate 	PCD-33
P06	PCD-31	882
Minimum distance between shared clones (# SNPs)
68
Maximum distance between shared clones (# SNPs)
1322
Average distance between shared clones (# SNPs)
405.231
