# Supplementary material for: Bacterial evolution in PCD and CF patients follows the same mutational steps
Source: Sci Rep. 2016 Jun 28;6:28732. doi: 10.1038/srep28732 (PMC4923847; doi:10.1038/srep28732)
Supplement: Supplementary Table S3 [file srep28732-s4.xls]

## Sheet: Ark1
Supplementary Table S3
Genes of PAO1, the number of clones observed to be mutated and expected number of clones mutated, for significantly mutated genes.
Gene_ID	PA2020	PA0762	PA0763	PA0425	PA1695	PA0408	PA1430	PA2491
Gene name	mexZ	algU	mucA	mexA	pscP	pilG	lasR	mexS
Observed number of clones mutated in gene	6	4	4	4	3	2	2	2
Expected number of clones mutated in gene (minimum)	0	0	0	0	0	0	0	0
Expected number of clones mutated in gene (maximum)	1	1	2	2	2	1	1	1
Expected number of clones mutated in gene (variance)	2.352	1.406	1.89	5.698	5.848	1.26	2.97	5.852
Expected number of clones mutated in gene (average)	0.049	0.038	0.044	0.076	0.077	0.036	0.055	0.077
Average enrichment	122.449	105.263	90.9091	52.6316	38.961	55.5556	36.3636	25.974
Probality of observation if random drift [P(Z≥Y) ~ pois(Z; Y)]	1.28897e-13	6.3972e-10	1.32485e-09	1.98338e-08	1.37732e-06	7.56904e-06	2.66101e-05	7.18272e-05
Function	Transcriptional regulator of multidrug efflux pump	Sigma factor AlgU	Anti-sigma factor MucA	Multidrug efflux membrane fusion protein MexA precursor	Translocation protein in type III secretion	Twitching motility protein PilG	Transcriptional regulator LasR	Probable oxidoreductase
PseudoCAP class	Transcriptional regulators	Transcriptional regulators	Transcriptional regulators; Cell wall / LPS / capsule; Secreted Factors (toxins, enzymes, alginate)	Transport of small molecules; Antibiotic resistance and susceptibility	Protein secretion/export apparatus	Two-component regulatory systems; Chemotaxis; Motility & Attachment	Adaptation, Protection; Transcriptional regulators	Putative enzymes
