# Supplementary material for: Bacterial evolution in PCD and CF patients follows the same mutational steps
Source: Sci Rep. 2016 Jun 28;6:28732. doi: 10.1038/srep28732 (PMC4923847; doi:10.1038/srep28732)
Supplement: Supplementary Table S4 [file srep28732-s5.xls]

## Sheet: Supplementary_Table_4.csv
Suplementary Table S4
Historic contingencies of mutations in mucA and algU.
1 = mutation found in gene, if not insertion or deletion the mutation is written in parenthesis, missense, nonsense, and silent. *=also contains a silent SNP.
Patient	Isolate ID, phenotypic	Sequence ID	Internal ref. Number	Date of isolation	mucA	algU
P01	25	PCD-14	1809_11	2011-01-10
P01	14	PCD-22	3517_12	2012-01-16
P01	13	PCD-25	312_1_14	2014-01-20
P02	36	PCD-05	44994_09	2009-08-30
P02	33	PCD-26	2806_11	2011-01-16
P03	31	PCD-18	54878B_10	2010-10-26	1(nonsense)	1(missense)
P03	3	PCD-16	54878A_10	2010-10-26
P03	5	PCD-17	9983_2_11	2011-02-22
P03	4	PCD-23	13713_12	2012-03-07
P04	29	PCD-06	6704B_09	2009-02-01
P04	23	PCD-11	6704A_09	2009-02-01
P04	41	PCD-20	66002B_11	2011-12-07	1	1
P04	6	PCD-24	66002A_11	2011-12-07	1
P04	34	PCD-27	45477_12	2012-08-20
P05	1	PCD-08	2141_11	2011-08-28
P05	2	PCD-32	2764_12	2012-01-11
P05	7	PCD-13	3541_13	2013-08-23
P06	10	PCD-31	57224_11	2011-10-26
P06	11	PCD-34	12277_12	2012-02-28
P06	35	PCD-01	13904_12	2012-03-07
P07	40	PCD-33	10118_10	2010-02-22
P07	9	PCD-29	18506_12	2012-03-28
P08	37	PCD-03	3149_09	2009-01-16
P08	22	N/A	56781_10	2010-11-06
P08	18	N/A	8523_1_11	2011-02-18
P08	26	N/A	8523_2_11	2011-02-18
P08	27	PCD-35	10624_12	2012-02-19	1(missense)	1(missense)
P09	32	PCD-04	53051_09	2009-10-15	1*	1(missense)
P09	8	PCD-15	60945_10	2010-11-26
P09	15	N/A	51838_3_11	2011-10-04
P09	17	PCD-07	22943_3_11	2012-04-18		1(silent)
P09	39	PCD-10	22943_1_11	2012-04-18
P09	16	N/A	3228_14	2014-08-20
P10	38	PCD-09	55545_11	2011-10-17
P10	30	PCD-19	18012_12	2012-03-26
P11	12	PCD-21	59511_10	2010-11-18
P11	21	PCD-30	37392_12	2012-07-02
P11	19	N/A	3649_14	2014-09-16
P12	28	PCD-28	4223_09	2009-01-21
P12	20	PCD-02	1037_11	2011-01-06
P12	24	PCD-12	3362_12	2012-01-06
