# Supplementary material for: Bacterial evolution in PCD and CF patients follows the same mutational steps
Source: Sci Rep. 2016 Jun 28;6:28732. doi: 10.1038/srep28732 (PMC4923847; doi:10.1038/srep28732)
Supplement: Supplementary Table S5 [file srep28732-s6.xls]

## Sheet: Summary
Supplementary Table S5
Information on sampling date, origin, and phenotypic traits (average) of all isolates.
Isolate ID for phenotyping	Patient	Internal isolate ID.	Date of isolation	Origin	Mucoidity	Protease	Protease replicates	Swimming	Swimming replicates	Twitching	Twitching replicates	Generation time (GT)	GT SD	GT replicates	Biofilm	Biofilm SD	Biofilm replicates
25	P01	1809_11	2011-01-10	Ekspektorat	-	NA	5	1	4	0	3	36.3302	8.76582	4	0.324347	0.0523818	3
14	P01	3517_12	2012-01-16	Ekspektorat	-	1	6	1	4	0	3	32.6286	9.2381	3
13	P01	312_1_14	2014-01-20	Ekspektorat	+	0	6	1	4	0	3	45.9511	5.52701	3	0.541837	0.289224	3
36	P02	44994_09	2009-08-30	Ekspektorat	-	1	8	1	3	0	3	35.8962	3.06184	3	0.510366	0.104523	7
33	P02	2806_11	2011-01-16	Ekspektorat	-	0	8	1	3	0	3	44.4847	7.65419	3	0.733203	0.442199	7
3	P03	54878A_10	2010-10-26	Ekspektorat	-	0	8	1	4	0	3	33.0105	0.413383	3	0.121087	0.056835	7
31	P03	54878B_10	2010-10-26	Ekspektorat	-	1	5	1	3	1	3	29.4126	3.11284	3
5	P03	9983_2_11	2011-02-22	Ekspektorat	+	0	6	1	3	NA	3	66.5841	6.88253	6
4	P03	13713_12	2012-03-07	Ekspektorat	-	1	8	1	4	1	3	43.0277	5.30757	4	0.663386	0.166958	7
23	P04	6704A_09	2009-02-01	Ekspektorat	-	NA	8	1	3	1	3	21.8448	0.897724	3	0.185653	0.0833827	7
29	P04	6704B_09	2009-02-01	Ekspektorat	-	0	5	1	3	0	3	37.7234	5.16368	6
6	P04	66002A_11	2011-12-07	larynxsug	-	0	6	1	3	0	3	70.2605	8.43801	3
41	P04	66002B_11	2011-12-07	larynxsug	-	NA	5	1	4	1	3	44.6401	5.54727	6
34	P04	45477_12	2012-08-20	larynxsug	-	0	8	1	3	0	3	40.4363	3.54335	3	0.103208	0.0467335	7
1	P05	2141_11	2011-08-28	Ekspektorat	-	NA	8	1	3	0	3	31.1353	1.57682	3	0.154239	0.0582458	7
2	P05	2764_12	2012-01-11	Ekspektorat	-	NA	6	1	3	0	3	34.7369	3.26972	3
7	P05	3541_13	2013-08-23	Ekspektorat	+	0	8	0	4	0	3	58.8258	6.22903	3	1.10744	0.421709	5
10	P06	57224_11	2011-10-26	Ekspektorat	+	1	6	1	3	0	3	51.2178	7.88194	3	0.555843	0.0942783	3
11	P06	12277_12	2012-02-28	Ekspektorat	+	1	6	1	3	1	3	38.2273	2.82696	3
35	P06	13904_12	2012-03-07	Ekspektorat	-	1	6	1	4	1	3	30.5192	3.03989	3	0.435049	0.0107318	3
40	P07	10118_10	2010-02-22	Ekspektorat	-	0	8	0	4	0	4	104.316	7.01532	7	0.463579	0.341332	6
9	P07	18506_12	2012-03-28	Ekspektorat	-	1	8	1	4	0	3	68.9696	3.41889	3	0.515575	0.172959	5
37	P08	3149_09	2009-01-16	Ekspektorat	-	1	8	1	4	1	4	30.9342	10.0416	5	0.152349	0.0288352	5
22	P08	56781_10	2010-11-06	Ekspektorat	-	1	5	1	3	0	3	47.3137	5.17105	6
18	P08	8523_1_11	2011-02-18	Larynx sug	-	1	6	1	3	0	4	30.6433	4.98631	3
26	P08	8523_2_11	2011-02-18	Larynx sug	-	1	5	1	4	0	3	30.786	2.35853	3
27	P08	10624_12	2012-02-19	Ekspektorat	-	1	8	1	3	0	3	29.4014	1.7561	3	0.0259421	0.0379039	6
32	P09	53051_09	2009-10-15	Ekspektorat	-	1	6	1	4	1	3	33.7958	1.39761	3	0.237112	0.0264665	3
8	P09	60945_10	2010-11-26	Ekspektorat	-	0	6	1	3	0	3	42.4931	10.8784	6
15	P09	51838_3_11	2011-10-04	Ekspektorat	-	1	6	1	3	1	3	35.2827	3.45292	3
17	P09	22943_3_11	2012-04-18	Ekspektorat	-	1	6	1	4	0	4	35.0286	2.41489	6
39	P09	22943_1_11	2012-04-18	Ekspektorat	-	1	6	1	3	0	4	39.5957	4.1863	3
16	P09	3228_14	2014-08-20	Ekspektorat	-	1	6	1	3	0	3	30.0771	1.11211	3	1.01957	0.251732	3
38	P10	55545_11	2011-10-17	Ekspektorat	-	1	8	1	4	1	4	31.4134	0.295149	3	0.284454	0.0446993	5
30	P10	18012_12	2012-03-26	Ekspektorat	-	1	8	1	3	1	3	29.7206	2.86909	3	0.21099	0.0554551	6
12	P11	59511_10	2010-11-18	Ekspektorat	-	1	8	1	3	0	3	34.2131	3.80496	3	0.24321	0.112855	6
21	P11	37392_12	2012-07-02	Ekspektorat	-	NA	6	1	3	0	3	41.7888	13.9214	3
19	P11	3649_14	2014-09-16	Ekspektorat	-	0	8	1	4	0	3	48.2671	2.74278	6	0.0696781	0.0843959	6
28	P12	4223_09	2009-01-21	Ekspektorat	-	1	8	1	4	1	3	33.608	3.50589	5	0.250289	0.0436502	6
20	P12	1037_11	2011-01-06	Ekspektorat	-	1	6	NA	4	0	3	46.7956	3.56267	6
24	P12	3362_12	2012-01-06	Ekspektorat	-	1	8	0	3	0	3	63.9698	11.5514	4	0.28011	0.0723901	6
IMM2					-	0	8	1	4	0	4	49.0722	5.92476	7	0.386026	0.199841	5
PAO1					-	1	6	+	4	2	4	29.687	1.81819	5	0.335059	0.0590595	6
